# Supplementary material for: Data analysis guidelines for single-cell RNA-seq in biomedical studies and clinical applications
Source: Mil Med Res. 2022 Dec 2;9:68. doi: 10.1186/s40779-022-00434-8 (PMC9716519; doi:10.1186/s40779-022-00434-8)
Supplement: Supplementary file 1 — Additional file 1. Table S1: Tools for analyzing single-cell RNA-seq data, with references and links. [file 40779_2022_434_MOESM1_ESM.xlsx]

## Sheet: Sheet1
Table S1 Tools for analyzing single-cell RNA-seq data, with references and links
Task	Tool	Reference (PMID)	Link
Raw data processing	CellRanger	28091601	https://github.com/10XGenomics/cellranger
	CeleScope	-	https://github.com/singleron-RD/CeleScope
	CEL-Seq2	27121950	https://github.com/yanailab/CEL-Seq-pipeline
	kallisto bustools	33795888	http://pachterlab.github.io/kallistobustools
	scPipe	30096152	https://github.com/LuyiTian/scPipe
	scruff	31046658	https://github.com/campbio/scruff
	UMI-tools	28100584	https://GitHub.com/CGATOxford/UMI-tools
	zUMIs	29846586	https://github.com/sdparekh/zUMIs
Quality control and doublet removal	Scater	28088763	http://bioconductor.org/packages/scater
	scds	31501871	https://github.com/kostkalab/scds
	Scrublet	30954476	https://github.com/AllonKleinLab/scrublet
	Seurat	29608179	https://satijalab.org/seurat
	SoupX	33367645	https://github.com/constantAmateur/SoupX
	DecontX	32138770	https://www.camplab.net/decontx/
	FastCAR	DOI: 10.1101/2022.07.19.500594	https://github.com/Nawijn-Group-Bioinformatics/FastCAR
	CellBender	DOI: 10.1101/791699	https://github.com/broadinstitute/CellBender
	Solo	32592658	https://github.com/calico/solo
	doubletCells	27909575	https://master.bioconductor.org/packages/release/workflows/html/simpleSingleCell.html
	DoubletDecon	31693907	https://github.com/EDePasquale/DoubletDecon
	DoubletDetection	33338399	https://github.com/xnnba1984/Doublet-Detection-Benchmark
	DoubletFinder	30954475	https://github.com/chris-mcginnis-ucsf/DoubletFinder
Expression normalization	cgCorrect	28198357	http://icb.helmholtz-muenchen.de/cgCorrect
	f-scLVM	29115968	https://github.com/bioFAM/slalom
	MAST	26653891	https://github.com/RGLab/MAST
	SCDE	24836921	https://github.com/hms-dbmi/scde
	scLVM	25599176	https://github.com/PMBio/scLVM
	Scran	27909575	https://bioconductor.org/packages/devel/bioc/html/scran.html
	SCTransform	31870423	https://github.com/satijalab/sctransform
Data integration	BBKNN	31400197	https://github.com/Teichlab/bbknn
	CCA	29608179 31178118	https://satijalab.org/seurat
	Harmony	31740819	https://github.com/immunogenomics/harmony
	kBET	30573817	https://github.com/theislab/kBET
	LIGER	31178122	https://github.com/MacoskoLab/liger
	mnnCorrect	29608177	https://github.com/MarioniLab/MNN2017
	Scanorama	31061482	https://github.com/brianhie/scanorama
	scGen	31363220	https://github.com/theislab/scgen
Dimensionality reduction and visualization	FIt-SNE	31780648	https://github.com/klugerlab/FIt-SNE
	NMF	27663498	https://github.com/ccshao/nimfa
	RPCA	31045436	https://github.com/macieksk/rpca
	SC-MDS	18394154	http://idv.sinica.edu.tw/jengnan/scmds/scmds.html
	UMAP	30531897	https://github.com/lmcinnes/umap/
Identification of cell subpopulations	BackSPIN	25700174	https://github.com/linnarsson-lab/BackSPIN
	CIDR	28351406	https://github.com/VCCRI/CIDR
	DendroSplit	29523077	https://github.com/jessemzhang/dendrosplit
	GiniClust	27368803	https://github.com/lanjiangboston/GiniClust
	MarkovHC	34850940	https://github.com/ZhenyiWangTHU/MarkovHC
	MetaCell	31604482	https://tanaylab.github.io/metacell/
	Nimfa	27663498	https://github.com/ccshao/nimfa
	NMFLRR	34310328	https://github.com/wzhangwhu/NMFLRR_code
	PAGA	30890159	https://github.com/theislab/paga
	RaceID	26287467	https://github.com/dgrun/RaceID
	SAME-clustering	31777938	https://github.com/yycunc/SAMEclustering
	SC3	28346451	http://bioconductor.org/packages/SC3/
	scGNN	33767197	https://github.com/juexinwang/scGNN
	Seurat	29608179	https://satijalab.org/seurat/
	SIMLR	28263960	https://www.bioconductor.org/packages/release/bioc/html/SIMLR.html
	SINCERA	26600239	https://research.cchmc.org/pbge/sincera.html
	SinNLRR	30821315	https://github.com/zrq0123/SinNLRR
	Souporcell	32366989	https://github.com/wheaton5/souporcell
Cell type annotation	ACTINN	31359028	https://github.com/mafeiyang/ACTINN
	CaSTLe	30304022	https://github.com/yuvallb/CaSTLe
	Cell Blast	32651388	https://github.com/gao-lab/Cell_BLAST
	CellAssign	31501550	https://github.com/irrationone/cellassign
	CHETAH	31226206	https://github.com/jdekanter/CHETAH
	Garnett	31501545	https://cole-trapnell-lab.github.io/garnett/
	ImmCluster	36271790	http://bio-bigdata.hrbmu.edu.cn/ImmCluster
	MarkerCount	35782735	https://github.com/combio-dku/MarkerCount/tree/master
	OnClass	34548483	https://github.com/wangshenguiuc/OnClass
	scCATCH	32062421	https://github.com/ZJUFanLab/scCATCH
	scClassify	32567229	https://sydneybiox.github.io/scClassify/
	scDeepSort	34500471	https://github.com/ZJUFanLab/scDeepSort
	scibet	32286268	http://scibet.cancer-pku.cn/
	SCINA	31336988	https://github.com/jcao89757/SCINA
	scMAGIC	34986249	https://github.com/TianLab-Bioinfo/scMAGIC
	scmap	29608555	https://www.sanger.ac.uk/tool/scmap/
	scMatch	31028376	https://github.com/forrest-lab/scMatch/tree/master/refDB/FANTOM5
	scPred	31829268	https://github.com/powellgenomicslab/scPred/
	scSemiCluster	33098418	https://github.com/xuebaliang/scSemiCluster
	scSorter	33618746	https://github.com/cran/scSorter
	ScType	35273156	https://github.com/IanevskiAleksandr/sc-type/ & http://sctype.app
	SingleCellNet	31377170	https://github.com/pcahan1/singleCellNet/
	singleR	30643263	https://github.com/dviraran/SingleR
	TILPRED	34017005	https://github.com/carmonalab/TILPRED
Marker gene identification	BackSPIN	25700174	https://github.com/linnarsson-lab/BackSPIN/releases/tag/v1.0
	BCseq	29718338	http://www-rcf.usc.edu/∼liangche/software.html
	BPSC	27153638	https://github.com/nghiavtr/BPSC
	DendroSplit	29523077	https://github.com/jessemzhang/dendrosplit
	DESeq2	25516281	http://www.bioconductor.org/packages/release/bioc/html/DESeq2.html
	DEsingle	29688277	https://bioconductor.org/packages/DEsingle
	edgeR	19910308	http://bioconductor.org/packages/release/bioc/html/edgeR.html
	ICGS	27580035	https://github.com/nsalomonis/altanalyze/wiki/ICGS
	MAST	26653891	https://github.com/RGLab/MAST
	SC3	28346451	http://bioconductor.org/packages/SC3
	scde	24836921	http://hms-dbmi.github.io/scde/diffexp.html
	Seurat	25867923	https://satijalab.org/seurat/
	scVDMC	29630593	https://github.com/kuanglab/scVDMC
	SINCERA	26600239	https://research.cchmc.org/pbge/sincera.html
Functional enrichment analysis	AUCell	28991892	https://scenic.aertslab.org/
	DAVID	12734009	https://david.ncifcrf.gov/
	GSEA	16199517	https://www.gsea-msigdb.org/gsea/index.jsp
	GSVA	23323831	http://www.bioconductor.org/packages/release/bioc/html/GSVA.html
	JASMINE	35212622	https://github.com/NNoureen/JASMINE
	PAGODA	26780092	http://pklab.med.harvard.edu/scde/
	SCSE	31294801	https://sites.google.com/site/fredsoftwares/products/single-cell-signature-explorer
	Vision	31558714	https://github.com/YosefLab/VISION
Trajectory inference and RNA velocity	CellPath	35474895	https://github.com/PeterZZQ/CellPath
	CellRank	35027767	https://cellrank.org/
	DPT	27571553	https://github.com/theislab/destiny
	FateID	29630061	https://github.com/dgrun/FateID
	MFA	28503665	http://www.github.com/kieranrcampbell/mfa
	Monocle	30787437	http://cole-trapnell-lab.github.io/monocle-release/monocle3/
	PAGA	30890159	https://github.com/theislab/paga
	RaceID	26287467	https://github.com/dgrun/RaceID
	SCORPIUS	DOI: 10.1101/079509	https://github.com/rcannood/SCORPIUS
	scTite	35696651	https://github.com/dblab2022/scTite
	scVelo	32747759	https://scvelo.readthedocs.io/
	SLICER	27215581	https://github.com/jw156605/SLICER
	Slingshot	29914354	https://github.com/kstreet13/slingshot
	STEMNET	28319093	https://git.embl.de/velten/STEMNET
	TSCAN	27179027	https://github.com/zji90/TSCAN
	Velocyto	30089906	http://velocyto.org/
	Wanderlust	24766814	https://dpeerlab.github.io/dpeerlab-website/wanderlust.html
	Wishbone	27136076	https://github.com/ManuSetty/wishbone
Cell-cell communications	CCCExplorer	25704820	http://209.160.41.231/u54/CCCExplorer/
	CellChat	33597522	http://www.cellchat.org/
	CellPhoneDB	32103204	https://github.com/Teichlab/cellphonedb
	CellTalker	31924475	https://github.com/arc85/celltalker
	COMUNET	32399572	https://github.com/ScialdoneLab/COMUNET
	CRImage	31874858	https://github.com/Henrik86/Topological-tumour-graphs
	CSOmap	32541867	https://codeocean.com/capsule/2860903/tree/v1
	decision tree classifiers	30404002	https://github.mit.edu/mkumar/scRNAseq_communication
	histoCAT	28783155	https://github.com/BodenmillerGroup/histoCAT
	ICELLNET	33597528	https://github.com/soumelis-lab/ICELLNET
	ImmuneXpresso	29912209	http://www.immunexpresso.org
	ImmunoGlobe	32778050	https://github.com/varun-tandon/ImmunoGlobeVisualization
	NATMI	33024107	https://github.com/forrest-lab/NATMI/
	NicheNet	31819264	https://github.com/saeyslab/nichenetr
	PyMINEr	30759402	https://www.sciencescott.com/pyminer
	RCA-CCA	32451460	https://github.com/SGI-CRC/scRNA-seq
	RNA-Magnet	31871321	https://github.com/veltenlab/rnamagnet
	scConnect	33974001	https://github.com/JonETJakobsson/scConnect
	SingleCellSignalR	32196115	https://github.com/SCA-IRCM
	SpaOTsc	32350282	https://github.com/zcang/SpaOTsc
	SpotSC	30923815	https://github.com/WangShuxiong/SoptSC
	Squidpy	35102346	https://github.com/scverse/squidpy
Regulon inference and TF activity prediction	DeepDRIM	34424948	https://github.com/jiaxchen2-c/DeepDRIM
	SCENIC	28991892	https://github.com/aertslab/SCENIC
	SCODE	28379368	https://github.com/hmatsu1226/SCODE
	SIGNET	34962260	https://github.com/Lan-lab/SIGNET
	SINCERITIES	28968704	https://github.com/CABSEL/SINCERITIES
Metabolic analysis	Compass	34216539	https://github.com/YosefLab/Compass
	scFBA	30818329	https://github.com/BIMIB-DISCo/scFBA
	scFEA	34301623	https://github.com/changwn/scFEA
	scMetabolism	34417225	https://github.com/wu-yc/scMetabolism
